# Supplementary material for: Larval precompetency and settlement behaviour in 25 Indo-Pacific coral species
Source: Commun Biol. 2024 Jan 31;7:142. doi: 10.1038/s42003-024-05824-3 (PMC10830509; doi:10.1038/s42003-024-05824-3)
Supplement: Supplementary file 4 — Supplementary Data 1 [file 42003_2024_5824_MOESM4_ESM.xlsx]

## Sheet: Sheet1
Supplementary Data 1. Percentage settlement (mean ± SE) by coral species, larval age (d) and experimental treatment. CCA = crustose coralline algae Porolithon cf. onkodes. Treatments are as described in the Methods. Species abbreviations as in Table 1.
		Experimental treatment
Species	Larval age (d)	control	rubble	disc	CCA	extract	peptide
Aaus	4	0 ± 0	0 ± 0	0 ± 0	0 ± 0	0 ± 0	0 ± 0
	5	0 ± 0	3 ± 2	2 ± 2	5 ± 3	0 ± 0	10 ± 6
	6	0 ± 0	28 ± 10	2 ± 2	30 ± 8	1 ± 1	15 ± 4
	7	0 ± 0	2 ± 2	0 ± 0	32 ± 10	6 ± 6	50 ± 17
	8	0 ± 0	32 ± 13	2 ± 2	49 ± 12	8 ± 4	41 ± 11
	10	0 ± 0	32 ± 11	8 ± 5	0 ± 0	0 ± 0	75 ± 3
	12	0 ± 0	55 ± 12	19 ± 10	82 ± 6	32 ± 13	62 ± 9
	14	0 ± 0	92 ± 3	44 ± 18	93 ± 3	96 ± 2	NA
	16	0 ± 0	81 ± 5	45 ± 16	78 ± 8	56 ± 10	85 ± 6
	20	0 ± 0	59 ± 19	57 ± 19	75 ± 7	47 ± 21	46 ± 3
	23	0 ± 0	53 ± 13	25 ± 6	60 ± 15	44 ± 10	55 ± 9
	30	0 ± 0	90 ± 4	47 ± 14	84 ± 4	17 ± 8	57 ± 11
	37	0 ± 0	3 ± 3	5 ± 5	10 ± 7	0 ± 0	14 ± 8
Agla	4	0 ± 0	0 ± 0	NA	0 ± 0	0 ± 0	0 ± 0
	5	0 ± 0	24 ± 5	NA	12 ± 7	11 ± 4	32 ± 14
	6	0 ± 0	65 ± 9	NA	68 ± 10	36 ± 11	25 ± 8
	7	5 ± 4	76 ± 7	NA	76 ± 9	71 ± 7	50 ± 4
	8	3 ± 3	81 ± 5	NA	82 ± 5	72 ± 6	60 ± 3
	9	8 ± 8	82 ± 7	NA	87 ± 5	77 ± 9	77 ± 3
	10	12 ± 10	93 ± 3	NA	90 ± 4	88 ± 4	83 ± 6
	13	7 ± 7	83 ± 5	NA	91 ± 3	85 ± 3	67 ± 8
	16	0 ± 0	92 ± 4	NA	99 ± 1	92 ± 4	72 ± 3
	20	15 ± 13	93 ± 3	NA	92 ± 3	91 ± 3	67 ± 10
	22	0 ± 0	88 ± 3	NA	91 ± 4	70 ± 6	71 ± 6
	29	0 ± 0	99 ± 1	NA	90 ± 3	91 ± 3	83 ± 3
	33	7 ± 4	46 ± 11	NA	35 ± 12	39 ± 12	12 ± 6
	41	18 ± 8	80 ± 9	NA	84 ± 4	87 ± 4	83 ± 4
Ahya	4	0 ± 0	0 ± 0	NA	0 ± 0	0 ± 0	13 ± 6
	5	0 ± 0	68 ± 7	NA	70 ± 7	51 ± 4	73 ± 11
	6	7 ± 5	53 ± 10	NA	73 ± 6	48 ± 8	80 ± 4
	7	0 ± 0	72 ± 6	NA	86 ± 4	70 ± 8	66 ± 9
	8	4 ± 4	67 ± 10	NA	87 ± 3	90 ± 3	82 ± 1
	9	7 ± 7	59 ± 11	NA	89 ± 4	58 ± 8	74 ± 6
	10	20 ± 11	62 ± 9	NA	83 ± 6	71 ± 6	84 ± 6
	13	12 ± 12	87 ± 5	NA	92 ± 3	63 ± 12	82 ± 5
	16	0 ± 0	83 ± 4	NA	84 ± 4	70 ± 4	75 ± 5
	20	3 ± 3	93 ± 2	NA	76 ± 4	79 ± 5	98 ± 2
	22	3 ± 3	84 ± 2	NA	89 ± 4	42 ± 6	85 ± 6
	29	0 ± 0	78 ± 6	NA	73 ± 9	81 ± 3	81 ± 7
	33	0 ± 0	70 ± 8	NA	81 ± 11	41 ± 8	81 ± 6
	41	23 ± 14	86 ± 5	NA	88 ± 5	65 ± 7	95 ± 3
	48	0 ± 0	75 ± 7	NA	72 ± 4	84 ± 5	89 ± 4
	55	0 ± 0	87 ± 4	NA	42 ± 7	72 ± 6	95 ± 2
	62	0 ± 0	95 ± 3	NA	73 ± 9	72 ± 7	96 ± 3
	76	0 ± 0	91 ± 5	NA	90 ± 3	81 ± 3	94 ± 3
Aint	4	0 ± 0	0 ± 0	NA	0 ± 0	0 ± 0	0 ± 0
	5	0 ± 0	1 ± 1	NA	8 ± 3	5 ± 4	26 ± 8
	6	0 ± 0	41 ± 10	NA	35 ± 8	29 ± 5	41 ± 14
	7	5 ± 3	52 ± 6	NA	48 ± 5	29 ± 7	40 ± 9
	8	7 ± 5	54 ± 8	NA	61 ± 9	61 ± 9	50 ± 8
	9	10 ± 5	59 ± 8	NA	76 ± 5	65 ± 9	51 ± 6
	10	17 ± 6	66 ± 9	NA	81 ± 4	62 ± 7	60 ± 10
	13	16 ± 9	92 ± 5	NA	71 ± 9	59 ± 9	72 ± 7
	16	42 ± 12	81 ± 7	NA	88 ± 3	51 ± 10	64 ± 8
	20	0 ± 0	5 ± 3	NA	3 ± 2	8 ± 4	0 ± 0
	22	2 ± 2	23 ± 8	NA	8 ± 6	0 ± 0	19 ± 8
Aken	4	0 ± 0	0 ± 0	0 ± 0	0 ± 0	0 ± 0	8 ± 4
	5	0 ± 0	12 ± 8	2 ± 2	2 ± 2	0 ± 0	44 ± 8
	6	0 ± 0	3 ± 3	2 ± 2	32 ± 3	0 ± 0	52 ± 6
	7	0 ± 0	8 ± 4	10 ± 7	23 ± 12	10 ± 4	67 ± 5
	8	0 ± 0	8 ± 2	0 ± 0	32 ± 7	22 ± 9	85 ± 6
	9	0 ± 0	26 ± 9	24 ± 7	62 ± 11	10 ± 4	83 ± 6
	10	0 ± 0	11 ± 6	17 ± 11	69 ± 9	14 ± 5	40 ± 19
	12	4 ± 4	41 ± 11	24 ± 4	60 ± 9	7 ± 2	88 ± 3
	14	0 ± 0	52 ± 8	2 ± 2	49 ± 3	53 ± 10	85 ± 5
	16	0 ± 0	6 ± 6	27 ± 11	78 ± 9	20 ± 11	82 ± 6
	18	0 ± 0	27 ± 10	40 ± 14	88 ± 3	28 ± 7	87 ± 6
	21	0 ± 0	32 ± 14	8 ± 4	47 ± 13	37 ± 8	82 ± 3
	24	0 ± 0	27 ± 10	35 ± 12	40 ± 11	10 ± 4	75 ± 3
Alon	4	0 ± 0	0 ± 0	0 ± 0	0 ± 0	0 ± 0	31 ± 7
	5	0 ± 0	26 ± 7	5 ± 3	27 ± 7	12 ± 12	42 ± 4
	6	0 ± 0	18 ± 14	4 ± 2	75 ± 7	48 ± 14	55 ± 5
	7	0 ± 0	36 ± 10	4 ± 2	82 ± 6	50 ± 14	18 ± 11
	8	0 ± 0	83 ± 8	22 ± 13	88 ± 3	73 ± 4	62 ± 5
	9	0 ± 0	78 ± 7	13 ± 10	62 ± 11	75 ± 7	72 ± 6
	10	0 ± 0	45 ± 12	7 ± 4	65 ± 15	63 ± 7	51 ± 8
	12	0 ± 0	57 ± 18	42 ± 11	87 ± 4	66 ± 6	77 ± 11
	14	0 ± 0	53 ± 16	62 ± 8	71 ± 15	82 ± 10	69 ± 5
	16	0 ± 0	63 ± 14	43 ± 16	80 ± 9	83 ± 2	75 ± 6
	19	0 ± 0	70 ± 12	61 ± 10	77 ± 9	92 ± 4	74 ± 6
	22	0 ± 0	78 ± 10	43 ± 13	72 ± 14	76 ± 6	65 ± 10
Alor	4	0 ± 0	0 ± 0	0 ± 0	0 ± 0	0 ± 0	0 ± 0
	5	0 ± 0	8 ± 3	0 ± 0	0 ± 0	0 ± 0	0 ± 0
	6	0 ± 0	44 ± 18	48 ± 16	31 ± 7	73 ± 13	33 ± 9
	7	3 ± 3	12 ± 8	24 ± 9	51 ± 13	36 ± 13	62 ± 14
	8	0 ± 0	27 ± 4	47 ± 6	49 ± 12	52 ± 5	64 ± 10
	10	0 ± 0	88 ± 9	67 ± 9	51 ± 10	82 ± 8	80 ± 7
	12	0 ± 0	82 ± 3	80 ± 5	59 ± 15	84 ± 8	80 ± 4
	14	0 ± 0	85 ± 11	91 ± 5	96 ± 2	95 ± 2	90 ± 4
	16	8 ± 8	69 ± 9	76 ± 5	100 ± 0	79 ± 16	81 ± 2
Amic	10	0 ± 0	NA	NA	40 ± 10	NA	NA
	14	0 ± 0	NA	NA	NA	45 ± 16	NA
	23	0 ± 0	64 ± 9	88 ± 3	38 ± 9	33 ± 14	62 ± 4
	30	0 ± 0	80 ± 9	82 ± 10	67 ± 5	55 ± 11	82 ± 7
Amil	4	0 ± 0	2 ± 2	0 ± 0	0 ± 0	0 ± 0	7 ± 5
	5	0 ± 0	55 ± 8	48 ± 6	45 ± 4	2 ± 2	72 ± 7
	6	0 ± 0	60 ± 8	51 ± 10	53 ± 7	4 ± 2	59 ± 5
	7	7 ± 4	75 ± 8	81 ± 6	67 ± 9	80 ± 4	63 ± 6
	8	5 ± 5	98 ± 2	93 ± 3	92 ± 3	85 ± 4	92 ± 3
	9	0 ± 0	80 ± 11	90 ± 6	88 ± 8	83 ± 5	95 ± 3
	10	0 ± 0	83 ± 6	90 ± 4	95 ± 3	92 ± 4	41 ± 19
	11	0 ± 0	NA	NA	NA	93 ± 2	NA
	12	0 ± 0	91 ± 4	97 ± 2	80 ± 7	90 ± 4	90 ± 3
	14	0 ± 0	95 ± 3	96 ± 2	95 ± 3	97 ± 2	93 ± 3
	16	0 ± 0	45 ± 10	98 ± 2	92 ± 3	87 ± 7	87 ± 6
	18	0 ± 0	82 ± 10	91 ± 3	91 ± 4	85 ± 6	90 ± 4
	21	0 ± 0	93 ± 3	92 ± 3	87 ± 6	93 ± 4	79 ± 5
	24	0 ± 0	92 ± 7	97 ± 2	93 ± 5	50 ± 14	97 ± 2
Amur	8	23 ± 23	NA	NA	80 ± 0	NA	NA
	11	0 ± 0	NA	NA	47 ± 5	NA	NA
	15	0 ± 0	NA	NA	NA	95 ± 3	NA
	24	0 ± 0	69 ± 14	88 ± 5	44 ± 10	80 ± 7	73 ± 8
	31	0 ± 0	94 ± 2	97 ± 2	78 ± 10	85 ± 5	86 ± 5
	38	0 ± 0	84 ± 6	95 ± 3	88 ± 4	89 ± 4	95 ± 2
Dhel	3	0 ± 0	0 ± 0	0 ± 0	0 ± 0	0 ± 0	0 ± 0
	4	0 ± 0	31 ± 11	0 ± 0	0 ± 0	0 ± 0	11 ± 4
	5	0 ± 0	80 ± 10	0 ± 0	18 ± 16	0 ± 0	2 ± 2
	6	0 ± 0	83 ± 8	4 ± 4	47 ± 21	0 ± 0	0 ± 0
	7	0 ± 0	59 ± 12	19 ± 12	60 ± 17	13 ± 9	0 ± 0
	8	0 ± 0	55 ± 15	18 ± 10	53 ± 18	42 ± 19	0 ± 0
	9	0 ± 0	94 ± 3	20 ± 11	0 ± 0	32 ± 20	2 ± 2
	10	0 ± 0	68 ± 12	41 ± 15	0 ± 0	0 ± 0	0 ± 0
	12	0 ± 0	100 ± 0	0 ± 0	95 ± 3	0 ± 0	0 ± 0
	14	0 ± 0	97 ± 2	0 ± 0	76 ± 12	0 ± 0	0 ± 0
	16	0 ± 0	21 ± 9	0 ± 0	48 ± 11	0 ± 0	0 ± 0
	21	0 ± 0	97 ± 2	13 ± 6	62 ± 19	17 ± 17	0 ± 0
	24	0 ± 0	77 ± 17	3 ± 2	0 ± 0	0 ± 0	0 ± 0
	31	0 ± 0	95 ± 2	0 ± 0	58 ± 19	0 ± 0	0 ± 0
	38	7 ± 3	50 ± 13	30 ± 10	42 ± 12	21 ± 11	35 ± 14
Dmat	3	0 ± 0	26 ± 6	1 ± 1	14 ± 6	0 ± 0	0 ± 0
	4	0 ± 0	77 ± 6	2 ± 2	0 ± 0	0 ± 0	2 ± 2
	5	0 ± 0	89 ± 3	2 ± 2	3 ± 3	0 ± 0	0 ± 0
	6	0 ± 0	86 ± 12	2 ± 2	22 ± 10	0 ± 0	0 ± 0
	7	0 ± 0	89 ± 9	0 ± 0	52 ± 17	0 ± 0	0 ± 0
	8	0 ± 0	84 ± 7	5 ± 3	0 ± 0	0 ± 0	0 ± 0
	9	0 ± 0	68 ± 12	2 ± 2	0 ± 0	0 ± 0	0 ± 0
	10	0 ± 0	78 ± 9	0 ± 0	0 ± 0	0 ± 0	0 ± 0
	12	0 ± 0	90 ± 6	6 ± 5	28 ± 16	0 ± 0	0 ± 0
	14	0 ± 0	88 ± 5	3 ± 3	46 ± 20	0 ± 0	0 ± 0
	16	0 ± 0	88 ± 3	0 ± 0	50 ± 13	0 ± 0	0 ± 0
	20	0 ± 0	90 ± 4	0 ± 0	9 ± 7	0 ± 0	0 ± 0
	23	0 ± 0	31 ± 15	4 ± 2	13 ± 11	0 ± 0	2 ± 2
	30	0 ± 0	77 ± 7	9 ± 5	45 ± 13	0 ± 0	5 ± 5
	37	3 ± 2	57 ± 10	19 ± 5	32 ± 10	0 ± 0	2 ± 2
	44	5 ± 2	68 ± 11	23 ± 9	17 ± 3	3 ± 2	3 ± 3
	51	3 ± 2	51 ± 16	25 ± 6	7 ± 4	3 ± 2	0 ± 0
	58	3 ± 2	18 ± 10	0 ± 0	44 ± 17	0 ± 0	2 ± 2
	77	1 ± 1	57 ± 10	NA	18 ± 10	NA	NA
Dpal	3	0 ± 0	5 ± 4	0 ± 0	3 ± 3	0 ± 0	0 ± 0
	4	0 ± 0	89 ± 6	3 ± 3	17 ± 17	0 ± 0	0 ± 0
	5	0 ± 0	95 ± 2	20 ± 13	0 ± 0	0 ± 0	0 ± 0
	6	0 ± 0	95 ± 3	11 ± 7	24 ± 12	3 ± 3	0 ± 0
	7	0 ± 0	83 ± 3	2 ± 2	32 ± 17	2 ± 2	0 ± 0
	8	0 ± 0	82 ± 10	1 ± 1	2 ± 2	0 ± 0	0 ± 0
	9	0 ± 0	95 ± 5	2 ± 2	0 ± 0	0 ± 0	0 ± 0
	10	0 ± 0	87 ± 8	0 ± 0	2 ± 2	0 ± 0	0 ± 0
	12	0 ± 0	65 ± 14	3 ± 2	73 ± 10	0 ± 0	0 ± 0
	14	0 ± 0	89 ± 4	3 ± 2	33 ± 14	0 ± 0	0 ± 0
	16	0 ± 0	61 ± 7	0 ± 0	43 ± 8	0 ± 0	0 ± 0
	20	0 ± 0	77 ± 3	13 ± 6	28 ± 14	0 ± 0	0 ± 0
	23	0 ± 0	38 ± 9	2 ± 2	8 ± 8	0 ± 0	0 ± 0
	30	0 ± 0	14 ± 5	0 ± 0	22 ± 7	0 ± 0	0 ± 0
	37	0 ± 0	3 ± 3	0 ± 0	0 ± 0	0 ± 0	2 ± 2
	44	0 ± 0	7 ± 3	2 ± 2	4 ± 4	0 ± 0	0 ± 0
	51	0 ± 0	7 ± 4	5 ± 5	0 ± 0	0 ± 0	0 ± 0
	58	0 ± 0	29 ± 8	0 ± 0	23 ± 10	0 ± 0	0 ± 0
	77	0 ± 0	43 ± 7	NA	NA	NA	NA
Gfas	3	0 ± 0	28 ± 8	NA	23 ± 6	0 ± 0	3 ± 3
	4	0 ± 0	65 ± 7	NA	79 ± 8	5 ± 2	18 ± 7
	5	37 ± 5	14 ± 6	NA	36 ± 9	3 ± 2	18 ± 7
	6	2 ± 2	78 ± 6	NA	63 ± 10	6 ± 3	11 ± 6
	7	2 ± 2	71 ± 5	NA	53 ± 13	12 ± 4	0 ± 0
	8	2 ± 2	76 ± 4	NA	89 ± 3	42 ± 7	0 ± 0
	12	1 ± 1	86 ± 4	NA	81 ± 6	30 ± 8	0 ± 0
	13	0 ± 0	89 ± 3	NA	28 ± 12	45 ± 9	0 ± 0
	16	6 ± 2	83 ± 4	NA	71 ± 6	25 ± 9	7 ± 2
	19	0 ± 0	73 ± 6	NA	77 ± 5	1 ± 1	2 ± 2
	23	0 ± 0	90 ± 6	NA	39 ± 13	38 ± 10	3 ± 2
	25	2 ± 2	72 ± 4	NA	56 ± 8	0 ± 0	3 ± 2
	32	0 ± 0	85 ± 5	NA	47 ± 11	0 ± 0	0 ± 0
	36	0 ± 0	75 ± 5	NA	54 ± 8	NA	NA
Gret	2	0 ± 0	18 ± 9	NA	13 ± 10	0 ± 0	0 ± 0
	3	0 ± 0	86 ± 5	0 ± 0	54 ± 8	2 ± 2	0 ± 0
	4	0 ± 0	92 ± 3	61 ± 12	53 ± 8	13 ± 5	0 ± 0
	5	0 ± 0	97 ± 2	35 ± 9	65 ± 14	0 ± 0	0 ± 0
	6	1 ± 1	92 ± 3	60 ± 4	64 ± 9	33 ± 9	2 ± 2
	7	0 ± 0	90 ± 3	68 ± 11	78 ± 6	11 ± 5	0 ± 0
	8	0 ± 0	98 ± 2	51 ± 7	75 ± 10	3 ± 2	10 ± 5
	9	0 ± 0	98 ± 2	67 ± 9	73 ± 9	15 ± 9	3 ± 2
	10	0 ± 0	91 ± 4	76 ± 7	62 ± 14	2 ± 2	1 ± 1
	12	0 ± 0	88 ± 5	73 ± 5	75 ± 11	2 ± 2	2 ± 2
	13	0 ± 0	NA	NA	NA	NA	NA
	14	1 ± 1	87 ± 5	61 ± 10	87 ± 4	7 ± 3	0 ± 0
	16	0 ± 0	63 ± 6	35 ± 11	42 ± 9	2 ± 2	0 ± 0
	18	0 ± 0	17 ± 5	10 ± 4	8 ± 7	2 ± 2	0 ± 0
	22	0 ± 0	10 ± 6	2 ± 2	0 ± 0	0 ± 0	0 ± 0
	24	0 ± 0	0 ± 0	0 ± 0	0 ± 0	0 ± 0	0 ± 0
Lcor	3	0 ± 0	0 ± 0	0 ± 0	0 ± 0	0 ± 0	0 ± 0
	4	0 ± 0	10 ± 5	0 ± 0	7 ± 7	0 ± 0	0 ± 0
	5	0 ± 0	54 ± 13	2 ± 2	12 ± 13	0 ± 0	0 ± 0
	6	0 ± 0	60 ± 11	0 ± 0	0 ± 0	0 ± 0	2 ± 2
	7	0 ± 0	44 ± 15	0 ± 0	0 ± 0	0 ± 0	0 ± 0
	8	0 ± 0	50 ± 13	0 ± 0	2 ± 2	0 ± 0	0 ± 0
	9	0 ± 0	17 ± 10	0 ± 0	0 ± 0	0 ± 0	0 ± 0
	10	0 ± 0	22 ± 15	0 ± 0	0 ± 0	0 ± 0	0 ± 0
	12	0 ± 0	42 ± 10	0 ± 0	0 ± 0	0 ± 0	0 ± 0
	13	0 ± 0	66 ± 10	NA	31 ± 16	2 ± 2	NA
	22	0 ± 0	77 ± 10	3 ± 3	20 ± 10	0 ± 0	3 ± 2
Lhem	3	0 ± 0	0 ± 0	0 ± 0	0 ± 0	0 ± 0	0 ± 0
	4	0 ± 0	17 ± 9	0 ± 0	2 ± 2	0 ± 0	0 ± 0
	5	0 ± 0	28 ± 11	0 ± 0	2 ± 2	0 ± 0	0 ± 0
	6	0 ± 0	46 ± 10	2 ± 2	0 ± 0	0 ± 0	0 ± 0
	7	0 ± 0	11 ± 5	0 ± 0	6 ± 4	0 ± 0	0 ± 0
	8	0 ± 0	39 ± 16	0 ± 0	0 ± 0	0 ± 0	0 ± 0
	9	0 ± 0	10 ± 10	0 ± 0	0 ± 0	0 ± 0	0 ± 0
	10	0 ± 0	33 ± 14	0 ± 0	0 ± 0	0 ± 0	0 ± 0
	12	0 ± 0	37 ± 12	0 ± 0	2 ± 2	0 ± 0	0 ± 0
	14	0 ± 0	46 ± 14	0 ± 0	4 ± 2	0 ± 0	0 ± 0
	23	0 ± 0	40 ± 14	0 ± 0	12 ± 6	2 ± 2	0 ± 0
Maeq	4	0 ± 0	5 ± 4	0 ± 0	7 ± 7	0 ± 0	7 ± 5
	5	0 ± 0	0 ± 0	0 ± 0	7 ± 7	0 ± 0	0 ± 0
	6	0 ± 0	15 ± 10	0 ± 0	46 ± 9	0 ± 0	7 ± 5
	7	0 ± 0	25 ± 5	2 ± 2	7 ± 4	0 ± 0	2 ± 2
	8	0 ± 0	44 ± 9	0 ± 0	26 ± 8	0 ± 0	10 ± 3
	9	0 ± 0	15 ± 7	5 ± 3	3 ± 3	0 ± 0	2 ± 2
	10	0 ± 0	31 ± 9	0 ± 0	24 ± 9	0 ± 0	3 ± 2
	12	0 ± 0	0 ± 0	10 ± 7	8 ± 8	0 ± 0	8 ± 8
	13	0 ± 0	81 ± 6	NA	67 ± 10	0 ± 0	48 ± 10
	14	0 ± 0	0 ± 0	2 ± 2	2 ± 2	0 ± 0	5 ± 5
	16	0 ± 0	46 ± 10	2 ± 2	33 ± 11	0 ± 0	17 ± 7
	19	2 ± 2	47 ± 13	3 ± 2	5 ± 5	0 ± 0	2 ± 2
	21	0 ± 0	75 ± 9	NA	47 ± 14	0 ± 0	68 ± 9
	22	0 ± 0	66 ± 7	2 ± 2	21 ± 9	0 ± 0	3 ± 2
Mdig	8	0 ± 0	63 ± 13	NA	58 ± 18	11 ± 11	0 ± 0
	13	0 ± 0	NA	NA	40 ± 9	NA	NA
	14	0 ± 0	NA	NA	40 ± 11	NA	NA
	17	NA	60 ± 6	NA	4 ± 4	NA	NA
	20	0 ± 0	47 ± 10	NA	NA	NA	NA
	26	0 ± 0	45 ± 15	NA	NA	NA	NA
	32	4 ± 4	50 ± 14	NA	NA	NA	NA
Mele	3	0 ± 0	0 ± 0	0 ± 0	0 ± 0	0 ± 0	2 ± 2
	4	0 ± 0	24 ± 14	0 ± 0	0 ± 0	0 ± 0	0 ± 0
	5	0 ± 0	52 ± 6	0 ± 0	0 ± 0	0 ± 0	0 ± 0
	6	0 ± 0	82 ± 11	0 ± 0	7 ± 6	0 ± 0	0 ± 0
	7	0 ± 0	57 ± 16	0 ± 0	19 ± 15	0 ± 0	0 ± 0
	8	0 ± 0	88 ± 5	2 ± 2	0 ± 0	0 ± 0	0 ± 0
	9	0 ± 0	80 ± 9	0 ± 0	2 ± 2	0 ± 0	0 ± 0
	10	0 ± 0	71 ± 13	2 ± 2	0 ± 0	0 ± 0	0 ± 0
	12	0 ± 0	89 ± 6	0 ± 0	16 ± 7	0 ± 0	0 ± 0
	14	0 ± 0	76 ± 9	0 ± 0	6 ± 6	0 ± 0	0 ± 0
	16	0 ± 0	33 ± 11	0 ± 0	9 ± 9	0 ± 0	0 ± 0
	20	0 ± 0	62 ± 12	0 ± 0	0 ± 0	0 ± 0	0 ± 0
	23	0 ± 0	43 ± 13	0 ± 0	5 ± 5	0 ± 0	0 ± 0
	30	0 ± 0	67 ± 5	0 ± 0	35 ± 10	2 ± 2	3 ± 3
	37	0 ± 0	45 ± 7	1 ± 1	25 ± 10	0 ± 0	0 ± 0
	44	0 ± 0	51 ± 14	0 ± 0	13 ± 6	0 ± 0	0 ± 0
	51	0 ± 0	8 ± 4	2 ± 2	0 ± 0	0 ± 0	0 ± 0
	58	0 ± 0	5 ± 5	0 ± 0	8 ± 5	0 ± 0	0 ± 0
	77	0 ± 0	15 ± 8	NA	15 ± 5	NA	NA
Ocri	3	0 ± 0	20 ± 7	NA	36 ± 10	0 ± 0	80 ± 12
	4	0 ± 0	52 ± 11	NA	11 ± 11	0 ± 0	0 ± 0
	5	0 ± 0	82 ± 5	NA	93 ± 2	0 ± 0	0 ± 0
	6	0 ± 0	72 ± 9	NA	58 ± 14	0 ± 0	0 ± 0
	7	0 ± 0	87 ± 10	NA	54 ± 15	0 ± 0	0 ± 0
	8	0 ± 0	89 ± 4	NA	50 ± 13	0 ± 0	0 ± 0
	9	0 ± 0	81 ± 9	NA	41 ± 14	0 ± 0	0 ± 0
	10	0 ± 0	80 ± 10	NA	0 ± 0	0 ± 0	0 ± 0
	13	0 ± 0	93 ± 4	NA	40 ± 14	1 ± 1	0 ± 0
	16	0 ± 0	54 ± 10	NA	12 ± 8	0 ± 0	0 ± 0
	20	0 ± 0	37 ± 12	NA	9 ± 6	0 ± 0	0 ± 0
	22	2 ± 2	51 ± 6	NA	12 ± 6	0 ± 0	0 ± 0
	29	0 ± 0	29 ± 5	NA	8 ± 8	0 ± 0	2 ± 2
	33	0 ± 0	17 ± 7	NA	2 ± 2	NA	NA
	41	0 ± 0	43 ± 6	NA	37 ± 9	11 ± 4	13 ± 4
	48	5 ± 2	77 ± 6	NA	18 ± 5	NA	NA
	55	5 ± 3	74 ± 4	NA	54 ± 10	5 ± 3	17 ± 6
	59	27 ± 13	78 ± 2	NA	80 ± 20	NA	NA
Pcyl	3	0 ± 0	0 ± 0	0 ± 0	0 ± 0	0 ± 0	0 ± 0
	4	7 ± 5	8 ± 4	3 ± 2	3 ± 2	2 ± 2	0 ± 0
	5	5 ± 3	15 ± 7	3 ± 2	4 ± 3	0 ± 0	0 ± 0
	6	0 ± 0	34 ± 10	3 ± 2	7 ± 5	2 ± 2	0 ± 0
	7	0 ± 0	36 ± 17	0 ± 0	18 ± 16	0 ± 0	0 ± 0
	8	0 ± 0	43 ± 11	0 ± 0	0 ± 0	0 ± 0	0 ± 0
	9	0 ± 0	21 ± 7	2 ± 2	35 ± 15	2 ± 2	2 ± 2
	10	0 ± 0	32 ± 7	2 ± 2	30 ± 13	9 ± 4	2 ± 2
	11	0 ± 0	24 ± 9	0 ± 0	68 ± 18	0 ± 0	10 ± 6
	12	0 ± 0	54 ± 15	7 ± 5	95 ± 3	0 ± 0	2 ± 2
	13	0 ± 0	21 ± 9	2 ± 2	2 ± 2	0 ± 0	7 ± 5
	14	0 ± 0	56 ± 12	0 ± 0	44 ± 16	0 ± 0	0 ± 0
	15	0 ± 0	8 ± 5	5 ± 3	40 ± 17	2 ± 2	0 ± 0
	16	0 ± 0	91 ± 3	5 ± 5	27 ± 10	3 ± 2	3 ± 2
	18	0 ± 0	78 ± 9	10 ± 5	52 ± 12	0 ± 0	0 ± 0
	21	0 ± 0	92 ± 7	3 ± 3	6 ± 4	0 ± 0	1 ± 1
	24	0 ± 0	87 ± 5	0 ± 0	3 ± 3	0 ± 0	0 ± 0
Pdae	3	0 ± 0	9 ± 7	0 ± 0	7 ± 7	0 ± 0	0 ± 0
	4	0 ± 0	85 ± 5	16 ± 4	55 ± 17	0 ± 0	0 ± 0
	5	0 ± 0	95 ± 5	10 ± 5	84 ± 8	0 ± 0	0 ± 0
	6	0 ± 0	100 ± 0	27 ± 15	8 ± 8	24 ± 10	0 ± 0
	7	0 ± 0	93 ± 2	37 ± 14	65 ± 15	22 ± 7	0 ± 0
	8	0 ± 0	98 ± 2	46 ± 19	98 ± 2	27 ± 6	0 ± 0
	9	0 ± 0	98 ± 2	75 ± 10	92 ± 3	10 ± 7	0 ± 0
	10	0 ± 0	95 ± 2	44 ± 13	80 ± 11	38 ± 12	0 ± 0
	12	0 ± 0	97 ± 2	56 ± 15	26 ± 13	8 ± 3	0 ± 0
	14	0 ± 0	47 ± 13	33 ± 14	88 ± 5	42 ± 9	0 ± 0
	16	0 ± 0	96 ± 2	25 ± 6	82 ± 9	48 ± 7	0 ± 0
	18	0 ± 0	92 ± 5	42 ± 14	81 ± 7	5 ± 2	8 ± 3
	22	0 ± 0	90 ± 3	8 ± 3	50 ± 14	5 ± 2	0 ± 0
	24	0 ± 0	82 ± 9	33 ± 8	40 ± 10	7 ± 3	0 ± 0
Plob	2	0 ± 0	0 ± 0	NA	0 ± 0	0 ± 0	0 ± 0
	3	0 ± 0	0 ± 0	NA	0 ± 0	0 ± 0	0 ± 0
	4	0 ± 0	16 ± 6	NA	5 ± 3	2 ± 2	0 ± 0
	5	0 ± 0	75 ± 11	NA	94 ± 3	15 ± 3	0 ± 0
	6	0 ± 0	97 ± 2	NA	46 ± 13	5 ± 2	0 ± 0
	7	0 ± 0	98 ± 2	NA	100 ± 0	33 ± 9	0 ± 0
	8	0 ± 0	92 ± 4	NA	84 ± 9	4 ± 2	3 ± 2
	9	0 ± 0	97 ± 3	NA	60 ± 15	5 ± 5	0 ± 0
	10	0 ± 0	89 ± 6	NA	49 ± 18	0 ± 0	0 ± 0
	11	0 ± 0	99 ± 1	NA	95 ± 4	30 ± 11	0 ± 0
	12	0 ± 0	97 ± 3	NA	10 ± 7	24 ± 7	0 ± 0
	15	0 ± 0	89 ± 5	NA	54 ± 15	5 ± 3	0 ± 0
	18	0 ± 0	65 ± 7	NA	49 ± 13	0 ± 0	0 ± 0
	22	0 ± 0	62 ± 5	NA	53 ± 7	1 ± 1	0 ± 0
	31	0 ± 0	40 ± 7	NA	10 ± 4	0 ± 0	0 ± 0
Pspe	3	0 ± 0	0 ± 0	0 ± 0	0 ± 0	0 ± 0	0 ± 0
	4	0 ± 0	52 ± 13	0 ± 0	10 ± 10	0 ± 0	0 ± 0
	5	0 ± 0	62 ± 8	0 ± 0	0 ± 0	0 ± 0	0 ± 0
	6	0 ± 0	7 ± 7	0 ± 0	2 ± 2	0 ± 0	0 ± 0
	7	0 ± 0	0 ± 0	0 ± 0	14 ± 6	0 ± 0	0 ± 0
